# Supplementary material for: Comparative Analysis of Microbial Detection in Traditional Culture Versus Metagenomic Next-Generation Sequencing in Patients with Periprosthetic Joint Infection: A Prospective Observational Study
Source: Microorganisms. 2026 Jan 20;14(1):233. doi: 10.3390/microorganisms14010233 (PMC12844006; doi:10.3390/microorganisms14010233)
Supplement: Supplementary file 1 [file microorganisms-14-00233-s001.zip]

Archive with 1 entries (1 files):
- microorganisms-4033106-supplementary.xlsx
