# Supplementary material for: Comparative Analysis of Microbial Detection in Traditional Culture Versus Metagenomic Next-Generation Sequencing in Patients with Periprosthetic Joint Infection: A Prospective Observational Study
Source: Microorganisms. 2026 Jan 20;14(1):233. doi: 10.3390/microorganisms14010233 (PMC12844006; doi:10.3390/microorganisms14010233)
Supplement: Supplementary file 1 [file microorganisms-14-00233-s001.zip › microorganisms-4033106-supplementary.xlsx]

## Sheet: 工作表1
Hospital	Sample ID	Total Sequence Reads	Non-Host Reads	Host DNA (%)*
National Taiwan University Hospital	PJINTUH-01	93042830	116273	0.9987
	PJINTUH-02	50561677	59951	0.9988
	PJINTUH-04	45591822	40278	0.9991
	PJINTUH-03	68093993	41728	0.9994
	PJINTUH-05	36657214	12241	0.9997
	PJINTUH-06	41940717	1930197	0.954
	PJINTUH-07	30515232	9691	0.9997
	PJINTUH-08	53506522	19990	0.9996
	PJINTUH-09	51573334	41107	0.9992
Shin-Kong Memorial Hospital	11549556	69389069	45014	0.9993
	7914198	22009447	14984	0.9993
	7115653	52209557	29517	0.9994
Taichung Veterans General Hospital	TVGH-P01 (DNA)	51817337	445834	0.9914
	TVGH-P02	59276746	84106	0.9986
	PJI-03	74541329	54926	0.9993
	PJI-05	74320744	46231	0.9994
NTU Hospital Hsin-Chu Branch	NTUH-HC01	100553880	79354	0.9992
Far-Eastern Memorial Hospital	FEMH-01	56340645	49354	0.9991
	FEMH-02	126073400	97112	0.9992
	FEMH-04	89121577	59704	0.9993
	FEMH-05	63884433	37421	0.9994
Kaohsiung Veterans General Hospital	KV-001	40424307	48447	0.9988
	KV-002	46622504	82642	0.9982
	KV-004	36655378	49818	0.9986
	KV-005	82231825	103319	0.9987
	KV-006	75303923	47341	0.9994
	KV-008	51318413	50665	0.999
Chi-Mei Medical Center	CMMC-01	60220672	195557	0.9968
	CMMC-02	72952347	220895	0.997
	CMMC-05	88525835	50543	0.9994
	CMMC-07	24495552	31430	0.9987
	CMMC-08	65015612	44792	0.9993
	CMMC-10	47313124	30050	0.9994
Chinese Medical University Hospital	CMUH-01	37422701	47667	0.9987
	CMUH-02	31063008	14670	0.9995
	CMUH-03	30271821	9320	0.9997
	CMUH-05	49999783	26759	0.9995
*Host DNA % is calculated as: ((Total Reads - Non-Host Reads) / Total Reads) x 100%.
Summary of Sequencing Performance
Total Sequencing Depth: The median total read count was approximately 51.8 million per sample (range: 22.0 million to 126.1 million).
Non-Host Coverage: The median number of non-host reads utilized for pathogen identification was 47,341 (range: 9,320 to 1,930,197).
Host Interference: Host DNA constituted a median of 99.91% of the total reads, highlighting the significant host background common in periprosthetic joint infection samples.
